# Supplementary material for: Predicting Potential Habitats of the Endangered Mangrove Species Acanthus ebracteatus Under Current and Future Climatic Scenarios Based on MaxEnt and OPGD Models
Source: Plants (Basel). 2025 Sep 10;14(18):2827. doi: 10.3390/plants14182827 (PMC12473658; doi:10.3390/plants14182827)
Supplement: Supplementary file 1 [file plants-14-02827-s001.zip]

Archive with 1 entries (1 files):
- plants-3771725-supplementary.pdf
